# Supplementary material for: Human Blood Platelets Adsorption on Polymeric Materials for Liquid Biopsy
Source: Sensors (Basel). 2022 Jun 24;22(13):4788. doi: 10.3390/s22134788 (PMC9269204; doi:10.3390/s22134788)
Supplement: Supplementary file 1 [file sensors-22-04788-s001.zip]

Archive with 1 entries (1 files):
- sensors-1691844-supplementary.pdf
